# Supplementary material for: Modulation of sperm function by estrogen and progesterone using in vitro experiments: A systematic review
Source: PLoS One. 2025 Aug 11;20(8):e0330009. doi: 10.1371/journal.pone.0330009 (PMC12338804; doi:10.1371/journal.pone.0330009)
Supplement: S1 Data — (XLSX) [file pone.0330009.s001.xlsx]

## Sheet: Sheet1
Study ID	Same Experimental Conditions	Exposure Characterization	outcomeassessment	Incompleteoutcome	Selectivereporting	Otherbias
Study 1	Definitely high risk	Definitely low risk	probably low risk	probably low risk	Definitely low risk	probably low risk
Study 2	Definitely low risk	Definitely low risk	probably low risk	probably low risk	Definitely low risk	probably low risk
Study 3	Definitely low risk	Definitely low risk	Definitely low risk	Definitely low risk	Definitely low risk	probably low risk
Study 4	Definitely low risk	Definitely low risk	Definitely low risk	Definitely low risk	Definitely low risk	probably low risk
Study 5	Definitely low risk	Definitely low risk	Definitely low risk	Definitely low risk	Definitely low risk	probably low risk
Study 6	Definitely low risk	Definitely low risk	Definitely low risk	probably high risk	probably high risk	probably low risk
Study 7	Definitely low risk	Definitely low risk	Definitely low risk	probably low risk	Definitely low risk	probably low risk
Study 8	Definitely low risk	Definitely low risk	Definitely low risk	Definitely low risk	Definitely low risk	probably high risk
Study 9	Definitely low risk	Definitely low risk	Definitely low risk	Definitely low risk	Definitely low risk	probably low risk
Study 10	Definitely low risk	Definitely low risk	Definitely low risk	Definitely low risk	Definitely low risk	probably low risk
Study 11	probably low risk	Definitely low risk	Definitely low risk	Definitely low risk	Definitely low risk	probably low risk
Study 12	probably low risk	Definitely low risk	Definitely low risk	Definitely low risk	Definitely low risk	probably low risk
Study 13	Definitely low risk	probably high risk	Definitely low risk	Definitely low risk	Definitely low risk	probably high risk
Study 14	Definitely low risk	Definitely low risk	Definitely low risk	Definitely low risk	Definitely low risk	probably low risk
Study 15	Definitely low risk	Definitely low risk	Definitely low risk	Definitely low risk	Definitely low risk	probably low risk
Study 16	Definitely low risk	Definitely low risk	Definitely low risk	Definitely low risk	Definitely low risk	probably high risk
Study 17	Definitely low risk	Definitely low risk	Definitely low risk	Definitely low risk	Definitely low risk	probably low risk
Study 18	probably high risk	Definitely low risk	Definitely low risk	Definitely low risk	Definitely low risk	Definitely low risk
Study 19	Definitely low risk	Definitely low risk	Definitely low risk	Definitely low risk	Definitely low risk	Definitely low risk
Study 20	Definitely low risk	Definitely low risk	Definitely low risk	Definitely low risk	Definitely low risk	probably low risk
Study 21	Definitely low risk	Definitely low risk	Definitely low risk	Definitely low risk	Definitely low risk	probably low risk
Study 22	Definitely low risk	Definitely low risk	Definitely low risk	Definitely low risk	Definitely low risk	probably low risk
Study 23	Definitely low risk	Definitely low risk	Definitely low risk	Definitely low risk	Definitely low risk	Definitely high risk
Study 24	Definitely low risk	Definitely low risk	Definitely low risk	Definitely low risk	Definitely low risk	Definitely low risk
Study 25	Definitely low risk	Definitely low risk	Definitely low risk	Definitely low risk	Definitely low risk	probably high risk
Study 26	Definitely low risk	Definitely low risk	Definitely low risk	Definitely low risk	Definitely low risk	probably low risk
Study 27	probably high risk	Definitely low risk	Definitely low risk	Definitely low risk	Definitely low risk	Definitely low risk
Study 28	Definitely low risk	Definitely low risk	Definitely low risk	Definitely low risk	Definitely low risk	Definitely low risk
Study 29	Definitely low risk	Definitely low risk	Definitely low risk	Definitely low risk	Definitely low risk	probably low risk
Study 30	Definitely low risk	Definitely low risk	Definitely low risk	Definitely low risk	Definitely low risk	probably low risk
Study 31	Definitely low risk	Definitely low risk	Definitely low risk	Definitely low risk	Definitely low risk	probably low risk
Study 32	Definitely low risk	Definitely low risk	Definitely low risk	Definitely low risk	Definitely low risk	Definitely high risk
