# Supplementary material for: Modulation of sperm function by estrogen and progesterone using in vitro experiments: A systematic review
Source: PLoS One. 2025 Aug 11;20(8):e0330009. doi: 10.1371/journal.pone.0330009 (PMC12338804; doi:10.1371/journal.pone.0330009)
Supplement: S3 Data — (XLSX) [file pone.0330009.s003.xlsx]

## Sheet: Sheet1
Study	Species	semen type	OEC or no OEC	Hormone used
Study 1	Porcine	Fresh	OEC	P4
Study 2	Porcine	Fresh	OEC	P4
Study 3	Bovine	Frozen	OEC	P4
Study 4	Porcine	Not Reported	OEC	E2, P4
Study 5	Bovine, Ovine	Cooled	OEC	E2, P4
Study 6	Bovine	Frozen	OEC	E2, P4
Study 7	Porcine	Fresh	OEC	E2, P4
Study 8	Bovine	Frozen	OEC	E2, P4
Study 9	Porcine	Fresh	OEC	E2, P4
Study 10	Bovine	Frozen	OEC	E2
Study 11	Porcine	Fresh	OEC	E2
Study 12	Mice	Fresh	No OEC	P4
Study 13	Bovine	Fresh	No OEC	P4
Study 14	Monkey	Fresh	No OEC	P4
Study 15	Hamster	Fresh	No OEC	P4
Study 16	Hamster	Fresh	No OEC	P4
Study 17	Bovine	Frozen	No OEC	P4
Study 18	Bovine	Fresh	No OEC	P4
Study 19	Bovine	Frozen	No OEC	P4
Study 20	Rats	Fresh	No OEC	P4
Study 21	porcine	Fresh	No OEC	P4
Study 22	Ovine	Fresh	No OEC	E2, P4
Study 23	Mice	Fresh	No OEC	E2, P4
Study 24	Porcine	Fresh	No OEC	E2, P4
Study 25	Hamster	Fresh	No OEC	E2, P4
Study 26	Bovine, Mice, Porcine	Frozen, Fresh	No OEC	E2, P4
Study 27	Hamster	Fresh	No OEC	E2, P4
Study 28	Bovine	Frozen	No OEC	E2, P4
Study 29	Porcine	Fresh	No OEC	E2
Study 30	porcine	Not Reported	No OEC	E2
Study 31	Bovine	Fresh	No OEC	E2
Study 32	Mice	Fresh	No OEC	E2
