# Supplementary material for: Modulation of sperm function by estrogen and progesterone using in vitro experiments: A systematic review
Source: PLoS One. 2025 Aug 11;20(8):e0330009. doi: 10.1371/journal.pone.0330009 (PMC12338804; doi:10.1371/journal.pone.0330009)
Supplement: S4 Data — (XLSX) [file pone.0330009.s004.xlsx]

## Sheet: Sheet1
Study ID	Oviduct section	Estrous cycle stage of oviduct section
Study 1	Isthmus, ampulla	Luteal
Study 2	Isthmus, ampulla	Estrus midcycle
Study 3	Isthmus	Pre-pubertal
Study 4	Isthmus	Pre and Post-pubertal
Study 5	Isthmus	Different stages
Study 6	Isthmus, ampulla	Peri-ovulatory
Study 7	Not Reported	Different stages
Study 8	Whole oviduct	Pre and Post-ovulatory
Study 9	Isthmus	Pre-pubertal
Study 10	Isthmus, ampulla	Estrus, metestrus, Proestrus
Study 11	Isthmus, ampulla	Unspecified
